# Supplementary material for: On-Chip Optical Beam Manipulation with an Electrically Tunable Lithium-Niobate-on-Insulator Metasurface
Source: Micromachines (Basel). 2022 Mar 19;13(3):472. doi: 10.3390/mi13030472 (PMC8950189; doi:10.3390/mi13030472)
Supplement: Supplementary file 1 [file micromachines-13-00472-s001.zip]

Archive with 1 entries (1 files):
- micromachines-1626941-supplementary.pdf
